# Supplementary material for: CDDO-Me Attenuates CA1 Neuronal Death by Facilitating RalBP1-Mediated Mitochondrial Fission and 4-HNE Efflux in the Rat Hippocampus Following Status Epilepticus
Source: Antioxidants (Basel). 2022 May 18;11(5):985. doi: 10.3390/antiox11050985 (PMC9137584; doi:10.3390/antiox11050985)
Supplement: Supplementary file 1 [file antioxidants-11-00985-s001.zip]

Archive with 1 entries (1 files):
- antioxidants-1671246-supplementary.pdf
